# Supplementary material for: Preparation and Characterization of an Acid-Responsive ZIF-8 Hydrogel Dressing with Sustained-Release Function for Targeted Therapy of Periodontitis
Source: Gels. 2025 Oct 10;11(10):813. doi: 10.3390/gels11100813 (PMC12563438; doi:10.3390/gels11100813)
Supplement: Supplementary file 1 [file gels-11-00813-s001.zip]

Archive with 1 entries (1 files):
- gels-3903010-supplementary.pdf
